# Supplementary material for: Balancing the film strain of organic semiconductors for ultrastable organic transistors with a five-year lifetime
Source: Nat Commun. 2022 Mar 16;13:1480. doi: 10.1038/s41467-022-29221-8 (PMC8927116; doi:10.1038/s41467-022-29221-8)
Supplement: Supplementary file 1 — Author Meta Data [file 41467_2022_29221_MOESM1_ESM.txt]

TITLE

Balancing Film Strain of Organic Semiconductor for Ultra-stable Organic Transistors with a Five-year Lifetime

AUTHOR/ORCID/PRIMARY AFFILIATION

Liqiang Li, 0000-0001-8399-3957
Tianjin University, Institute of Molecular Aggregation Science, Tianjin, Tianjin, China

Xiaosong Chen, null
Tianjin University, China

Zhongwu Wang, 0000-0002-1331-9796
Tianjin University, Tianjin Key Laboratory of Molecular Optoelectronic Sciences, Department of Chemistry, Institute of Molecular Aggregation Science, Tianjin, Tianjin, China

Jiannan Qi, null
Tianjin University, Institute of Molecular Aggregation Science, Tianjin, Tianjin, China

Yongxu Hu, null
Tianjin Key Laboratory of Molecular Optoelectronic Sciences, Department of Chemistry, Institute of Molecular Aggregation Science, China

Yinan Huang, null
Tianjin University, Chemistry, Tianjin, Tianjin, China

Shougang Sun, null
Tianjin University, Institute of Molecular Aggregation Science, Tianjin, Tianjin, China

Yajing Sun, null
Tianjin University, China

Wenbin Gong, null
suzhou Institute of Nano-Tech and Nano-Bionics, CAS, China

Langli Luo, 0000-0002-6311-051X
Tianjin University, Institute of Molecular Plus, Tianjin, Tianjin, China

Lifeng Zhang, null
Tianjin University, Institute of Molecular Plus, Tianjin, Tianjin, China

Haiyan Du, null
Tianjin University, Analysis and testing center of Tianjin University, China

Xiaoxia Hu, null
Tianjin University, Analysis and testing center of Tianjin University, China

Cheng Han, 0000-0002-4841-9287
Shenzhen University, China

Jie Li, null
Tianjin University, China

Deyang Ji, 0000-0002-8206-3130
Tianjin University, China

Wenping Hu, 0000-0001-5686-2740
Tianjin University, Chemistry, Tianjin, Tianjin, China

FUNDING DETAILS
Liqiang Li, National Key Research and Development Program (2018YFA0703200), National Natural Science Foundation of China (52073210, 62004128, 21905199, 21573277, 51633006, 62004138), Natural Science Foundation of Tianjin City (19JCZDJC37400, 194214030036), Beijing National Laboratory for Molecular Sciences (BNLMS202006) and Key Research Program of Frontier Sciences of Chinese Academy of Sciences (QYZDB&#x2212;SSW&#x2212;SLH031), Fundamental Research Foundation of Shenzhen (JCYJ20190808152607389). China Postdoctoral Science Foundation (2021M702253).


AUTHOR CONTRIBUTIONS
